# Supplementary material for: Pincho: A Modular Approach to High Quality De Novo Transcriptomics
Source: Genes (Basel). 2021 Jun 22;12(7):953. doi: 10.3390/genes12070953 (PMC8304035; doi:10.3390/genes12070953)
Supplement: Supplementary file 1 [file genes-12-00953-s001.zip]

Archive with 2 entries (2 files):
- Pincho_Figure_Data_v2.xlsx
- Supplemental_Figures S1-S3.pdf
